# Supplementary material for: Compartmental Surgery With Microvascular Free Flap Reconstruction in Patients With T1–T4 Squamous Cell Carcinoma of the Tongue: Analysis of Risk Factors, and Prognostic Value of the 8th Edition AJCC TNM Staging System
Source: Front Oncol. 2020 Jul 14;10:984. doi: 10.3389/fonc.2020.00984 (PMC7372302; doi:10.3389/fonc.2020.00984)
Supplement: Supplementary file 2 [file Table_1.XLSX]

## Sheet: Foglio1
Number	Patient	Internal Number	Day of Birth	Month of Birth	Year of Birth	Birth	Age	Age	Sex (M=0; F=1)	Preoperative Smoking (0=no; 1=yes; 2=previously)	Preoperative Alcohol (0=no; 1=yes; 2=previously)	Postoperative Smoking (0=no; 1=yes)	Postoperative Alcohol (0=no; 1=yes)	Previous CHT-RT (0=no; 1=RT; 2=CHT; 3=1+2)	Site (1=oral cavity; 2=pharynx)	Subsite (1=tongue; 2=floor of the mouth; 3=mandible; 4=oropharynx) 1c=floor of the mouth, 1d=tongue, 1f=oral mucosa, 1g=mandible; 2b=oropharynx)	Type of Glossectomy (Ansarin Classification)	Surgery on Pharynx/Larynx	Neck Dissection (0=no; 1=SND; 2=FND; 3=MRND)	Free Flap (1=forearm; 2=ALT; 3=VRAM; 4=DCIA)	Surgeon	Day of Surgery	Month of Surgery	Year of Surgery	Surgery	pTNM AJCC 2010	Staging AJCC 2010	pTNM AJCC 2018	Staging AJCC 2018	Grading (1=ben differenziato; 2=moderatamente differenziato; 3=scarsamente indifferenziato; 4=indifferenziato; 5=non precisato; linfomi: 1=basso grado; 2=medio grado; 3=alto grado)	Hospitalization (days)	Complications (0=no; 1=yes)	Complications	Treatment of Complication	Date of Treatment	Adjuvant Therapy (0=no; 1=RT; 2=CHT; 3=1+2)	CHT-RT	Follow-up (0=completed after 5 years; 1=on course; 2=deceased)	Day of Last Follow-up	Month of Last Follow-up	Year of Last Follow-up	Stat	Clinical Condition in Last Follow-up	Recurrence (0=no ; 1=H&N; 2=Metastasis)	Recurrence	Rtnm	Staging	Day of Recurrence	Month of Recurrence
1	LV	1079/2010	11	9	1951	1951.69	59.1831	59	0	1	1	1	0	0	1	2	IIIb	0	1	1	RP	17	11	2010	2010.88	pT2N0Mx	II	pT2N0M0	II	1	17	0				2	CHT: TAXIT (Docetaxel, Cisplatin)	0	24	11	2015	2015.9	NED	0
2	PF	163/2011	19	12	1942	1942.97	67.9671	67	0	1	1	0	0	0	1	1	IIIb	0	1	1	RP	7	12	2010	2010.93	pT2N2bMx	IVA	pT2N2bM0	IVA	1	19	0				0		2	4	2	2011	2011.09	DOD	1	Left cervical lymph nodes	rpTxN2cMx	IVA	4	2
3	FP	324/2011	10	11	1964	1964.86	46.1858	46	0	1	1	1	1	0	1	1	IIIb	0	1+1	1	RP	17	1	2011	2011.04	pT2N0Mx	II	pT3N0M0	III	1	30	1	Bleeding	Revision	2011-01-19	0		0	4	8	2017	2017.59	NED	0
4	ZR	101/2011	30	7	1968	1968.58	42.5027	42	1	1	0	0	0	0	1	1	IIIb	0	2	1	RP	31	1	2011	2011.08	pT2N0Mx	II	pT3N0M0	III	1	14	0				0		0	1	2	2014	2014.08	NED	0
5	LL	223/2011	14	12	1951	1951.95	59.5384	59	0	1	1	1	1	0	1	1	IIIb	0	1	1	RP	28	6	2011	2011.49	pT2N0Mx	II	pT3N0M0	III	2	15	0				0		1	10	11	2017	2017.86	NED	0
6	AE	*02/2013	3	2	1968	1968.09	43.574	43	0	0	0	0	0	0	1	1	IIIb	0	3 (SAN)	1	RP	30	8	2011	2011.66	pT2N2bMx	IVA	pT3N2bM0	IVA	2	13	0				2	CHT: Al Sarraf (Cisplatin 75mg/mq, 5FU 1g/mq)	2	10	1	2013	2013.02	DOD	1	Right cervical lymph nodes (08/02/2012); right cervical bleeding, oral cavity recurrence (02/01/2013)	rypTxN3M0	IVB	8	2
7	SR	955/2011	29	3	1968	1968.24	43.5505	43	0	1	1	0	1	0	1	1	IIIb	Oropharyngectomy + tonsillectomy	1	1	RP	17	10	2011	2011.79	pT3N2bMx	IVA	pT2N2bM0	IVA	2	24	0				0		0	9	6	2016	2016.44	NED	0
8	OG	977/2011	1	8	1942	1942.58	69.2324	69	0	1	1	0	0	0	1	1	IIIb	0	1	1	RP	25	10	2011	2011.82	pT2N0Mx	II	pT2N0M0	II	2	15	0				0		0	25	11	2016	2016.9	NED	0
9	PI	540/2014	8	2	1958	1958.1	53.8251	53	0	1	1	0	1	0	1	1	IIIb	0	1+2	1	RP	5	12	2011	2011.93	pT4aN1Mx	IVA	pT4aN1M0	IVA	1	18	0				3		2	1	9	2014	2014.67	DOD	1	Right cervical lymph nodes	rypN3	IVB	24	2
10	PE	1125/2011	5	11	1938	1938.84	73.1107	73	0	0	1	0	0	0	1	1	IIIb	0	2	1	RP	15	12	2011	2011.96	pT2N2bMx	IVA	pT2N2bM0	IVA	1	26	0				3	CHT: CDDP 50mg; RT: 63Gy (30 fractions)	1	16	12	2016	2016.96	NED	0
11	LM	53/2013	15	12	1931	1931.96	80.0164	80	1	0	0	0	0	1	1	1	IVa + segmental mandibulectomy	0	1	4	RP	21	12	2011	2011.97	rypT1N0Mx	I	rypT2N0M0	II	1	23	0				0		2	6	3	2015	2015.18	NED	0
12	GPP	18/2012	21	8	1945	1945.64	66.3865	66	0	1	0	0	0	0	1	1	IIIb	0	1	1	RP	10	1	2012	2012.02	pT2N0Mx	II	pT3N0M0	III	1	14	1	Bleeding	Revision	2012-01-10	0		0	27	4	2018	2018.32	NED	0
13	SA	85/2012	1	4	1948	1948.25	63.8322	63	0	1	1	0	0	0	1+2	1+4 (synchronous tumors)	IIIb	Oropharyngectomy	2	1	RP	31	1	2012	2012.08	pT1N0; pT1N0	I; I	pT1N0M0	I; I	3; 3	22	1	Near flap failure (bleeding from the pedicle)	Microanastomosis revision	2012-02-02	0		2	17	1	2016	2016.04	DOC	0
14	MG	539/2012	11	1	1953	1953.03	59.0724	59	0	1	1	1	0	0	1	1+2+3	IVa + segmental mandibulectomy	0	1+1	4	RP	7	2	2012	2012.1	pT4aN0Mx	IVA	pT4aN0M0	IVA	2	29	0				0		0	16	11	2017	2017.87	NED	0
15	SGP	193/2012	21	8	1948	1948.64	63.5422	63	0	1	1	1	1	0	1	2	IVb	0	1	3	RP	6	3	2012	2012.18	rpT4aN0Mx	IVA	rpT4aN0M0	IVA	1	15	0				2		2	2	10	2012	2012.75	DOD	1	Local	rcT4a	IVA	2	10
16	DS	323/2012	26	10	1946	1946.82	65.4616	65	0	2	0	0	0	2	1	1	IIIb	0	1	1	RP	12	4	2012	2012.28	ypT1N0Mx	I	ypT2N0M0	II	1	14	0				0		1	15	6	2017	2017.46	NED	0
17	SGP	48/2018	12	9	1954	1954.7	57.597	57	0	1	1	1	1	0	1	1	IIIb	0	1	1	RP	17	4	2012	2012.29	pT2N0Mx	II	pT3N0M0	III	3	16	0				0		1	26	1	2018	2018.07	AWD	0
18	PG	365/2014	18	4	1947	1947.3	65.0614	65	0	1	1	0	0	0	1	1	IIIb	0	1	1	RP	10	5	2012	2012.36	pT2N0Mx	II	pT2N0M0	II	1	14	0				0		1	20	9	2016	2016.72	NED	0
19	FR	1081/2012	29	6	1963	1963.49	48.9167	48	0	2	0	0	0	1	1	1+3	IIIb + marginal mandibulotomy	0	0 (2004)	4	RP	29	5	2012	2012.41	rypT3N0M0	III	rypT3N0M0	III	2	17	1	Suture dehiscence	Local flap	26/11/12; 15/12/12	2		2	1	12	2015	2015.92	DOD	1	Local	rycT4bN0M0	IVB	2	4
20	ML	468/2012	1	8	1947	1947.58	64.8443	64	1	0	0	0	0	0	1	1	IIIb	0	2	1	RP	5	6	2012	2012.43	pT1N0Mx	I	pT2N0M0	II	3	14	0				0		1	25	2	2016	2016.15	NED	0
21	MV	583/2012	8	6	1956	1956.44	56.0888	56	0	1	1	1	1	0	1	1	IIIb	0	2	3	RP	10	7	2012	2012.52	pT2N0Mx	II	pT3N0M0	III	1	22	0				0		0	5	3	2013	2013.18	NED	0
22	CB	749/2012	8	12	1945	1945.94	66.739	66	0	1	1	0	0	0	1	1	IIIb	0	2	1	RP	4	9	2012	2012.67	pT1N0Mx	I	pT1N0M0	I	1	17	0				0		0	11	1	2018	2018.03	NED	0
23	SC	822/2012	28	3	1958	1958.24	54.4918	54	0	1	1	0	0	2	1	1+2	IVa	0	2+2	1	RP	25	9	2012	2012.73	pT2N2cMx	IVA	pT2N2cM0	IVA	1	19	1	Bleeding	Revision	2012-09-26	3	RT: 56,1 Gy on T (33 fractions), 69,3 Gy on N (33 fractions)	0	28	7	2017	2017.57	NED	0
24	CP	912/2013	12	8	1949	1949.61	63.1968	63	0	1	1	0	1	2	1	2	IIIb	0	2+2	1	RP	23	10	2012	2012.81	ypT1N0Mx	I	ypT2N0M0	II	1	16	0				0		1	19	12	2017	2017.97	NED	0
25	SG	966/2012	13	7	1957	1957.53	55.3196	55	0	1	1	0	1	2	1	1	IIIb + marginal mandibulotomy	0	1	1	RP	8	11	2012	2012.85	ypT2N0M0	II	ypT2N0M0	II	1	18	0				0		1	18	2	2016	2016.13	NED	0
26	CM	996/2012	1	10	1961	1961.75	51.1217	51	0	2	1	1	0	0	1	1+3	IIIb + segmental mandibulectomy	0	1+2	1	RP	15	11	2012	2012.87	pT4aN1M0	IVA	pT4aN1M0	IVA	3	15	0				0		0	8	7	2016	2016.52	NED	0
27	CG	1079/2012	6	6	1961	1961.43	51.5192	51	1	0	0	0	0	0	1	1	IIIb	0	1	1	RP	13	12	2012	2012.95	pT1N0Mx	I	pT2N0M0	II	1	16	1	Bleeding	Revision	2012-12-15	0		0	27	10	2017	2017.82	NED	0
28	LC	61/2013	23	6	1952	1952.48	60.5669	60	0	2	1	0	0	0	1	1	IIIb	0	2	1	RP	17	1	2013	2013.04	pT1N0Mx	I	pT1N0M0	I	1	20	1	Bleeding	Revision	2013-01-17	0		2	30	10	2014	2014.83	DOD	0
29	LL	85/2013	8	5	1957	1957.35	55.7105	55	0	1	2	0	0	0	1	1+2	IVa	0	1+2	1	RP	24	1	2013	2013.06	pT2N0Mx	II	pT2N0M0	II	1	24	0				0		2	19	7	2013	2013.55	DOC	0
30	AM	567/2013	22	10	1971	1971.81	41.642	41	0	0	1	0	0	0	1	1	IIIb	0	1	1	RP	13	6	2013	2013.45	pT2N2bMx	IVA	pT3N2bM0	IVA	3	19	1	Bleeding	Revision	2013-06-17	3	CHT (Platin); RT (60Gy on T + 54Gy on N)	0	25	1	2018	2018.07	NED	0
31	DGG	1067/2013	26	4	1980	1980.32	33.5258	33	0	0	1	0	0	3	2	4	V	0	1+1	3	RP	5	11	2013	2013.84	ypT4aN0Mx	IVA	ypT4aN0Mx	IVA	2	21	0				0		2	6	5	2015	2015.35	DOD	1	Right floor of mouth	rycT4aNxMx	IVA	16	5
32	SG	1100/2013	3	1	1951	1951.01	62.858	62	0	2	2	0	0	1	1	2	IIIb	0	1	1	RP	12	11	2013	2013.86	ypT2N0Mx	II	ypT2N0M0	II	1	14	0				0		2	13	7	2015	2015.53	DOC	1	Floor of mouth, lung metastases	rcT4aM1	IVC	5	6
33	MA	1128/2013	16	3	1986	1986.21	27.6749	27	0	1	1	1	0	0	1	1+2	IIIb	0	2	1	RP	19	11	2013	2013.88	pT2N1M0	III	pT2N1M0	III	1	17	1	Bleeding	Revision	2013-11-21	0		1	15	12	2017	2017.96	NED	0
34	FG	269/2014	12	10	1964	1964.78	49.4139	49	0	1	1	0	0	0	1	1+2	IIIb	0	1+2	1	RP	11	3	2014	2014.19	pT1N0Mx	I	pT1N0M0	I	1	16	0				0		1	20	10	2017	2017.8	NED	0
35	FM	298/2014	12	7	1958	1958.53	55.6831	55	0	2	1	0	1	0	1	2	V	0	1+1	3	RP	18	3	2014	2014.21	pT2N0M0	II	pT3N0M0	III	2	22	0				0		1	15	7	2018	2018.54	NED	1				1	5
36	MRR	470/2014	21	8	1953	1953.64	60.6886	60	1	0	0	0	0	0	1	1	IIIb	Tonsillectomy	1	1	RP	29	4	2014	2014.33	pT1N0M0	I	pT3N0M0	III	2	15	0				0		1	20	4	2018	2018.3	NED	0
37	LL	736/2014	14	12	1951	1951.95	62.5669	62	0	1	1	1	1	0	1	1	IIIb	0	1	1	RP	8	7	2014	2014.52	pT2N0Mx	II	pT2N0M0	II	2	18	0				0		1	10	11	2017	2017.86	NED	0
38	PM	769/2014	13	7	1957	1957.53	57.0055	57	0	1	1	0	0	0	1	1	IIIb	Tonsillectomy	2	1	RP	15	7	2014	2014.54	pT2N2bM0	IVA	pT3N2bM0	IVA	3	17	0				3	RT: 50,4Gy on N (28 fractions), 9Gy on T + N (5 fractions)	1	3	12	2015	2015.92	NED	0
39	PG	928/14	12	3	1981	1981.2	33.4726	33	0	0	0	0	0	0	1	1	IIIb	0	2	1	RP	2	9	2014	2014.67	pT1N0Mx	I	pT1N0M0	I	1	16	1	Near flap failure (bleeding from the pedicle)	Microanastomosis revision	2014-09-02	0		1	14	11	2017	2017.87	NED	0
40	CB	435/2015	7	1	1957	1957.02	57.8075	57	0	2	1	0	0	0	1	1	IIIb	0	1	1	RP	28	10	2014	2014.82	pT2N1Mx	III	pT3N1M0	III	2	17	1	Bleeding	Revision	2014-11-02	0		2	6	5	2015	2015.35	DOD	1	Right base of tongue, bilateral cervical lymph nodes	rcT4aN2cM1	IVC	17	3
41	MFM	1197/2014	8	12	1962	1962.94	51.9249	51	0	2	1	0	0	3	1	1	IIIb	0	2	1	RP	11	11	2014	2014.86	rypT2N0M0	II	rypT3N0M0	III	2	16	0				0		1	5	11	2017	2017.84	NED	0
42	MBL	1172/14	1	1	1940	1940	74.8416	74	0	2	0	0	0	1	1	1	V	0	3 (IJV)	3	RP	4	11	2014	2014.84	rypT4aN2cM0	IVA	rypT4aN2cM0	IVA	3	23	1	Salivary fistula	Conservative approach		0		2	12	12	2014	2014.95	DOD	0
43	SAG	1394/2014	23	4	1956	1956.31	58.6858	58	1	0	0	0	0	0	1	1	IIIb	0	2	1	RP	30	12	2014	2015	pT1N0M0	I	pT2N0M0	II	1	14	0				0		1	21	12	2016	2016.97	NED	0
44	PGI	45/2015	22	6	1969	1969.47	45.5587	45	0	0	0	0	0	3	1	1+2	IIIb	0	1	1	RP	13	1	2015	2015.03	rypT1N0M0	I	rypT1N0M0	I	1	19	0				0		1	28	11	2017	2017.91	NED	0
45	FM	180/2015	1	2	1939	1939.08	76.0301	76	0	0	0	0	0	0	1	1	IIIb	0	2	1	RP	12	2	2015	2015.11	pT2N1Mx	III	pT2N1M0	III	1	16	0				0		2	15	7	2015	2015.54	DOD	1	Right floor of mouth, mediastinum metastases	rcT4aN2bM1	IVC	15	4
46	GDS	228/15	1	6	1953	1953.42	61.7297	61	0	2	1	0	0	0	1	1+2	IIIb	0	2	1	RP	24	2	2015	2015.15	pT4aN2bM0	IVA	pT4aN2bM0	IVA	2	18	0				3		1	5	12	2017	2017.93	NED	0
47	GAF	377/2015	25	7	1954	1954.57	60.6831	60	1	2	0	0	0	0	1	2	IIIb	0	1	1	RP	31	3	2015	2015.25	pT1N0M0	I	pT2N0M0	II	2	17	0				0		1	16	1	2018	2018.04	NED	0					1
48	LA	794/2015	30	5	1939	1939.41	76.0039	76	1	2	1	0	0	0	1	1	IIIb	0	2	1	RP	1	6	2015	2015.42	rpT1N0M0	I	rpT3N0M0	III	2	18	1	Bleeding	Revision	2015-06-03	0		1	15	4	2017	2017.29	AWD	0	Right cervical lymph nodes lung metastases	rycTxN2cM1	IVC	24	7
49	SI	677/2015	29	3	1953	1953.24	62.2336	62	0	0	0	0	0	0	1	1	IIIb	0	1	1	RP	23	6	2015	2015.48	rpT2N0M0	II	rpT2N0M0	II	1	17	0				0		1	5	12	2017	2017.93	NED	0
50	SR	714/2015	18	9	1952	1952.71	62.7829	62	0	2	1	0	1	0	1	1+2	IVa	0	2+2	1	RP	30	6	2015	2015.5	pT3N2cM1	IVC	pT4aN3bM1	IVC	2	15	0				0		2	20	11	2015	2015.89	DOD	1+2	Local recurrence, bone metastases (C1)	rcT4aM1	IVC		11
51	ST	940/2015	25	4	1950	1950.32	65.3333	65	0	0	0	0	0	0	1	1	IIIb	0	2	1	RP	25	8	2015	2015.65	pT2N2bMx	IVA	pT3N2bM0	IVA	2	15	0				1		2	16	6	2016	2016.46	DOD	2	Lung and bone metastases (sternum, D11, L1)	rycM1	IVC	15	4
52	CA	1072/2015	19	11	1971	1971.88	43.8607	43	0	1	1	0	0	0	1	1	IIIb	0	1	1	RP	29	9	2015	2015.74	pT1N0M0	I	pT3N0M0	III	2	17	0				1		1	13	4	2018	2018.28	NED	0
53	ML	1099/2015	3	1	1955	1955.01	60.7966	60	0	1	0	1	0	0	1	1+2	IIIb	0	2	1	RP	20	10	2015	2015.8	pT2N1M0	III	pT3N1M0	III	2	22	0				0		1	15	12	2017	2017.96	NED	0
54	MM	1229/2015	4	12	1966	1966.92	48.9523	48	1	0	1	0	0	0	1	1	IIIb	0	2	1	RP	17	11	2015	2015.88	pT2N2bM0	IVA	pT3N2bM0	IVA	2	24	1	Near flap failure (thrombosis of the venous pedicle)	Microanastomosis revision	2015-11-19	3		2	15	9	2016	2016.71	DOD	2	Bilateral lung metastases	rycM1	IVC	4	7
55	PG	933/2017	16	5	1956	1956.37	59.5477	59	0	2	1	0	0	0	1	2	IIIb	0	1+1	1	RP	3	12	2015	2015.92	pT1N0M0	I	pT2N0M0	II	3	16	0				1	54 Gy (30 fractions)	1	22	1	2018	2018.06	NED	1	Right cervical lymph nodes	rypTxN2cM0	IVA	31	10
56	PF	1300/2015	28	2	1959	1959.16	56.8169	56	0	2	1	0	1	0	1	2	IIIb	0	1+1	1	RP	22	12	2015	2015.97	pT4aN0M0	IVA	pT4aN0M0	IVA	1	21	1	Salivary fistula	Conservative approach	2015-12-31	0		1	12	12	2017	2017.95	NED	0
57	CS	972/2017	25	12	1956	1956.98	59.0477	59	1	2	0	0	0	0	1	2	IIIb	0	1	1	RP	12	1	2016	2016.03	pT4aN0M0	IVA	pT4aN0M0	IVA	2	16	0				0		1	22	1	2018	2018.06	NED	0
58	GP	93/2016	13	4	1949	1949.28	66.8224	66	0	0	0	0	0	0	1	1	IIIb	0	2	1	RP	9	2	2016	2016.11	pT2N2bMx	IVA	pT2N2bM0	IVA	2	17	0				1	RT: 54Gy (30 fractions)	1	2	3	2018	2018.17	NED	0
59	CAA	111/2016	6	6	1960	1960.43	55.6941	55	1	0	2	0	0	0	1	1	IIIb	0	2	1	RP	16	2	2016	2016.12	pT2N0Mx; pT1N0Mx	II; I	(m)pT2N0M0; pT1N0M0	II; I	2; 1	18	0				0		1	1	12	2017	2017.92	NED	0
60	PP	133/2016	19	10	1956	1956.8	59.3443	59	0	2	1	0	0	0	1	1	IIIb	0	1	1	RP	23	2	2016	2016.14	pT2N1Mx	III	pT3N1M0	III	2	15	0				1	RT: 54 Gy (30 fractions)	1	11	1	2018	2018.03	NED	1	Muscolar tissue metastases (right cervical)	rcT0N0pM1	IVC	2	11
61	PG	131/2016	31	10	1964	1964.83	51.3345	51	0	2	1	0	0	0	1	2	IIIb	0	1+1	1	RP	1	3	2016	2016.17	pT4aN0Mx	IVA	pT4aN0M0	IVA	2	30	1	Bleeding	Revision	2016-03-03	1	RT: 60Gy on T + 51Gy on N (30 fractions)	1	2	3	2018	2018.17	NED	0
62	MA	358/2016	4	6	1947	1947.42	68.7856	68	1	0	0	0	0	0	1	1	IVa	0	1+2	1	RP	17	3	2016	2016.21	pT4aN2cMx	IVA	pT4aN2cM0	IVA	2	28	1	Bleeding	Revision	2016-05-27	0		2	22	9	2016	2016.72	DOD	1+2	Floor of mouth, bilateral lung metastases	rcT4aM1	IVC	15	9
63	FA	396/2016	1	2	1944	1944.08	72.3322	72	1	0	0	0	0	0	1	1	IIIb	0	1	1	RP	31	5	2016	2016.42	pT2N0Mx	II	pT3N0M0	III	2	20	1	Bleeding	Revision	2016-06-06	0		1	23	11	2017	2017.89	NED	0
64	CG	809/2016	28	2	1967	1967.16	49.6584	49	0	1	2	0	0	0	1	1+2	IIIb	0	1+2	1	RP	25	10	2016	2016.82	pT2N2bM0	IVA	pT2N2bM0	IVA	2	21	0				0		1	19	1	2017	2017	NED	0
65	CM	979/2016	9	11	1979	1979.86	37.1135	37	0	0	0	0	0	0	1	1	IIIb	0	1	1	RP	20	12	2016	2016.97	pT2N1Mx	III	pT3N1M0	III	2	18	0				1		1	21	12	2017	2017.97	NED	0
66	ME	19/2017	22	9	1941	1941.72	75.3005	75	1	0	0	0	0	0	1	1	IIIb	0	2	1	RP	10	1	2017	2017.02	pT2N2bMx	IVA	pT2N2bM0	IVA	2	18	1	Bleeding	Revision	2017-01-15	1		1	18	1	2018	2018.05	NED	0
67	SF	167/2017	2	1	1966	1966	51.1409	51	0	1	1	1	1	3	1	1	IVb	Tonsillectomy	2+2	2	RP	23	2	2017	2017.14	ypT4aN2cM0	IVA	ypT4aN2cM0	IVA	2	21	0				0		1	1	5	2018	2018.33	DOD	1	Tongue, right cervical lymph nodes	rycT4aN2cM0	IVA	6	7
68	CF	188/2017	3	6	1948	1948.42	68.7473	68	0	2	1	0	0	0	1	1	IIIb	0	1	2	RP	2	3	2017	2017.17	pT2N0M0	II	pT2N0M0	II	2	16	0				0		1	22	12	2017	2017.97	NED	0
69	MSA	252/2017	29	4	1965	1965.33	51.9139	51	0	1	1	0	0	0	1	1+4	IIIb	0	2	1	RP	28	3	2017	2017.24	pT2N1M0; pT1aN0M0	III - I	pT2N1M0	III	2; 2	17	0				0		1	28	7	2017	2017.57	NED	0
70	CP	254/2017	20	9	1943	1943.72	73.5395	73	0	0	0	0	0	0	1	1	IIIb	0	1	2	RP	4	4	2017	2017.26	pT2N0M0	II	pT2N0M0	II	3	40	1	Suture dehiscence	Debridement and suture	2017-05-09	0		1	23	1	2018	2018.06	NED	0
71	BMPA	313/2017	16	12	1960	1960.96	56.3783	56	1	1	0	0	0	0	1	1	IIIb	0	1	1	RP	2	5	2017	2017.34	pT1N1M0	III	pT3N1M0	III	2	21	0				0		1	22	11	2017	2017.89	NED	0
72	CGP	437/2017	16	8	1949	1949.62	67.8251	67	0	0	0	0	0	3	1	1	IVb	0	2	2	RP	13	6	2017	2017.45	rypT2N0M0	II	rypT2N0M0	II	2	20	0				0		1	21	11	2017	2017.89	NED	0
73	VM	441/2017	22	2	1963	1963.14	54.3142	54	0	1	1	0	0	0	1	1	IVb	0	2+2	2	RP	15	6	2017	2017.46	pT4aN2cM0	IVA	pT4aN3bM0 ENE+	IVB	3	30	0				0		2	28	7	2017	2017.57	DOD	2	Cerebral metastases	rcM1	IVC	1	9
74	ES	440bis/2017	25	9	1971	1971.73	45.7363	45	1	2	0	0	0	0	1	1	IIIb	0	1	1	RP	20	6	2017	2017.47	(m)pT2N0Mx	II	(m)pT3N0M0	III	2	14	0				1	RT: 60Gy on T, 54Gy on T + N (30 fractions)	1	1	6	2018	2018.42	NED	0				7	3
75	SML	553/2017	9	1	1972	1972.02	45.5493	45	1	0	0	0	0	0	1	1	IIIb	0	1	1	RP	27	7	2017	2017.57	pT2N1M0	III	pT3N1(sn)M0	III	2	22	1	Suture dehiscence	Debridement and suture	2017-08-05	0		1	5	1	2018	2018.01	NED	0
76	SML	604/2017	26	12	1935	1935.99	81.642	81	1	0	0	0	0	0	1	1	V	0	1+2	2	RP	17	8	2017	2017.63	pT2N1M0	III	pT3N2aM0	IVA	2	9	0				0		2	19	8	2017	2017.63	NED	0
77	CG	624/2017	22	6	1938	1938.47	79.1858	79	0	2	0	0	0	0	1	1+2	IIIb	0	0 (2008)	2	RP	29	8	2017	2017.66	pT2cN0M0	II	pT2cN0M0	II	2	23	0				0		1	15	5	2018	2018.37	NED	0
78	MG	788/2017	20	12	1969	1969.97	47.8251	47	0	1	0	0	0	0	1	1+2	IIIb	0	1+1	1	RP	17	10	2017	2017.79	pT2N0Mx	II	pT2N0Mx	II	2	15	0				0		1	15	6	2018	2018.46	NED	0
79	PA	809/2017	2	9	1954	1954.67	63.1667	63	0	1	2	0	0	0	1	1+2	IIIb	Tonsillectomy	3 (SCM + SAN)	2	RP	2	11	2017	2017.84	pT4aN2aM0	IVA	pT4aN2aM0	IVA	3	29	0				0		1	15	1	2018	2018.04	NED	0
80	SME	895/2017	26	12	1960	1960.99	56.903	56	1	1	1	0	0	0	1	1+2	IVb	0	1+2	2	RP	21	11	2017	2017.89	pT2N1Mx	III	pT3N1M0	III	3	32	0				1		1	22	1	2018	2018.06	NED	0
81	FS	992/2018	28	6	1943	1943.49	74.5	74	1	1	0	0	0	0	1	1	IVa	0	1+1	1	RP	28	12	2017	2017.99	pT1N1Mx	III	pT3N1Mx	III	2	22	0				1		1	15	6	2018	2018.46	NED	0
[truncated: 39 more columns]
